# Supplementary material for: Artificial Intelligence–Based Methods for Integrating Local and Global Features for Brain Cancer Imaging: Scoping Review
Source: JMIR Med Inform. 2023 Nov 17;11:e47445. doi: 10.2196/47445 (PMC10692876; doi:10.2196/47445)
Supplement: Multimedia Appendix 4 [file medinform_v11i1e47445_app4.xlsx]

## Sheet: studies
S No.	First Author Name	Title	Posted date (Year only)	Posted Month	Publication type (journal/conference/thesis/chapter)	Venue (Confernece or journal name)	Country	3D Model (Volumetric data)	2D Model	Image modality (CT, MRI, PET, Ultrasound, histopathology, Cells)	Purpose (classification of cancer type, grading, segmentation, noise removal, prognosis, prediction)	Comment on architecture, Hybrid with CNN or Hybrid with GAN or GAN with Transformer etc	Transformer name (if avalable)	Comments related to model training, such as hardware used, computational complexity etc	Type of data sources	Dataset name	Data source	Type of validation	Evaluation metrics (PSNR, SSIM, Precision, Recall, Sensitivity, Specificity, Accuracy DSC of F1 score)	Study aim in one sentence	Code URL (if available)
1	Liang J	TransConver: transformer and convolution parallel network for developing automatic brain tumor segmentation in MRI images.	2022	Jan	journal	Quantitative imaging in medicine and surgery	China	Yes	Yes	MRI	segmentation	Use 2D SWIN transformer and 3D Swin transformer as they help in reducing computational complexity compared to traditional ViT	SWIN transformer	Two parallel NVIDIA GeForce 2080Ti GPUs, 400 epochs, batch size 4 for 3D and 16 for 2D. 9 M parameters, compared to 102.8 M parameters of UNETR, and 37.7 M parameters of V-Net	public	BraTS 2018, BraTS 2019	https://www.med.upenn.edu/cbica/brats-2019/. https://www.med.upenn.edu/sbia/brats2018/data.html	5 fold cross validation	Dice score, Hausdorff distance,	parallelize the transformer and convolution operations. effectively fuse global features and local features. Perform 2D and 3D segmentation of brain tumor.	not available
2	Jiang, Y	SwinBTS: A Method for 3D Multimodal Brain Tumor Segmentation Using Swin Transformer	2022	June	journal	Brain Sciences	China	Yes	No	MRI	segmentation	combines a transformer, convolutional neural network, and encoder–decoder structure. SwinBTS uses a Swin Transformer as the encoder and decoder rather than as an attention layer. Extends SWIN Transformer to 3D to provide a base module for the overall framework.	SWIN transformer	model parameters are initialized using the weights pre-trained by Swin-T on ImageNet-1K	public	BraTS 2019, BraTS 2020, and BraTS 2021	https://www.med.upenn.edu/cbica/brats-2019/. https://www.med.upenn.edu/cbica/brats2020/data.html http://braintumorsegmentation.org/	not applicable	Dice score, Hausdorff distance,	3D Multimodal Brain Tumor Segmentation	not available
3	Liang, J	BTSwin-Unet: 3D U-shaped Symmetrical Swin Transformer-based Network for Brain Tumor Segmentation with Self-supervised Pre-training	2022	June	journal	Neural Processing Letters	China	Yes	No	MRI	segmentation	3D SWIN Transformer blocks used within the encoder of the UNet. A UNET like architecture based on 3D Swin Transformer. inspired by SWIN Transformer and SWIN-Unet. Replace the patchify stem with convolutional stem to make the model training more stable. Use overlapping patch embedding and downsampling instead of non-overlapping, to enhance the locality of the segmentation network. The 3D Swin tran…	SWIN transformer	Two parallel NVIDIA GeForce 2080Ti GPUs. The BTSWin-Unet is trained 200 epochs with batch size 2. trans-BTS has 30.6 M parameters, V-Net has 37.7 M parameters, UNETR has 102.8 M parameters. The proposed method BTSwin-UNet has 35.6 M parameters, that is a bit higher than Trans-BTS and Swin-UNet, but much smaller than UNETR.	public	BRaTS 2019, BRaTS 2018	https://www.med.upenn.edu/sbia/brats2018.html https://www.med.upenn.edu/cbica/brats-2019/.	not applicable	Dice score, Hausdorff distance,	a 3D U-shaped symmetrical Swin Transformer-based network for brain tumor segmentation	not available
4	Zhang, T.	3D U-Net with Trans-coder for Brain Tumor Segmentation	2022	Feb	conference	ICGIP	China	Yes	No	MRI	segmentation	use a trans-coder embedded after the encoder of a 3D U-Net. The transcoder uses the MHSA block. In the 3D Unet, the spatial convolutions in a residual block are replaced MHSA layers implementing self attention over a 3D feature map.	not available	trained on a single NVIDIA Tesla V-100 GPU.	public	not available	not available	not applicable	Dice score, Hausdorff distance,	Embed Transformer after encoder of 3D Unet to perform brain tumor segmentation.	not available
5	Pham, Q.-D.	Segtransvae: Hybrid Cnn - Transformer with Regularization for Medical Image Segmentation	2022	April	conference	IEEE ISBI	Vietnam	Yes	No	MRI	segmentation	use transformer layers within CNN to encode the features and use an additional VAE to reconstruct the images too.	Segtransvae	For the input size of 4,128,128,128, UNETR has 101.7 M parameters, while the proposed model has 44.7M parameters. However, it has much higher number of parameters compared to SegresnetVAE having 7.5M parameters.	public	BraTS 2021	http://braintumorsegmentation.org/	not applicable	Dice score, Hausdorff distance,	segmentation of brain tumor using transformers within CNNs.	https://github.com/itruonghai/SegTransVAE
6	Wang, W.	TransBTS: Multimodal Brain Tumor Segmentation Using Transformer	2021	September	conference	MICCAI	China	Yes	No	MRI	segmentation	use encoder-decoder to extract volumetric spatial features, downsample the feature map, and then use Transformer for global feature modeling. Finally, the decoder performs progressive upsampling to contruct full resolution restoration of the segmentation mask.	TransBTS	trained on eight NVIDIA Titan RTX GPUs for 8000 epochs. No information on number of parameters.	public	BRaTS 2019, BraTS 2020	https://www.med.upenn.edu/cbica/brats-2019/. https://www.med.upenn.edu/cbica/brats2020/data.html	5 fold cross validation	Dice score, Hausdorff distance,	incorporate Transformer in 3D CNN for multimodal brain tumor segmentation.	https://github.com/Wenxuan-1119/TransBTS
7	Li, S.	Medical Image Segmentation Using Squeeze-and-Expansion Transformers	2021	August	conference	IJCAI	China	Yes	Yes	MRI	segmentation	extract local features with CNN and then use SegTran to build global context.	SegTran	trained on 24GB Titan RTX GPU with the AdamW optimizer. On BraTS19, Segtran was trained with a batch size of 4 for 8000 iterations. For 256 by 256 image size, SegTran has 93.1 M parameters. Note that TransUNet has 93.2 M parameters, so not much difference. SegTran has more FLOps (71.3 G) compared to TransUNet (32.2 G).	public	BraTS 2019	https://www.med.upenn.edu/cbica/brats-2019/.	not applicable	Dice score	Use Squeeze and Expansion transformers for segmentation of whole tumor, tumor core and enhancing tumor.	https://github.com/askerlee/segtran
8	Hatamizadeh, Ali	Swin unetr: Swin transformers for semantic segmentation of brain tumors in mri images	2022	July	conference	MICCAI BrainLes	USA	Yes	No	MRI	segmentation	Swin UNEt TRansformers (Swin UNETR) utilizes a U-shaped network with a Swin transformer as the encoder and connects it to a CNN-based decoder at different resolutions via skip connections.	SWIN transformer	The BraTS 2021 challenge training dataset includes 1251 subjects, each with four 3D MRI modalities: a) native (T1) and b) post-contrast T1-weighted (T1Gd), c) T2-weighted (T2), and d) T2 Fluid-attenuated Inversion Recovery (T2-FLAIR). The input image size is 240x240x155. Trained on a DGX-1 cluster with 8 NVIDIA V100 GPUs. Number of parameters 61.98 M, and 394.84 G FLOPs	public	BraTS 2021	http://braintumorsegmentation.org/	5 fold cross validation	Dice score, Hausdorff distance,	Use SWIN UNETR for brain tumor segmentation, a first transformer based model for BRATS 2021 challenge	https://github.com/Project-MONAI/research-contributions/tree/main/SwinUNETR
9	Fidon, Lucas	Generalized Wasserstein Dice Loss, Test-time Augmentation, and Transformers for the BraTS 2021 challenge	2022	July	conference	MICCAI BrainLes	United Kingdom	Yes	No	MRI	segmentation	include transformer in the bottleneck of U-Net. Use test time augmenation strategy to improve inference. Use generalized Wasserstein dice loss for training.	TransUNet	3D U Net has 31.2 M parameters, TransUnet has 116.7 M parameters.	public	BraTS 2021	http://braintumorsegmentation.org/	95 5 split	Dice score, Hausdorff distance,	Use test time augmentation for brain tumor segmentation	https://github.com/LucasFidon/TRABIT_BraTS2021
10	Luu, Huan Minh	Extending nn-UNet for brain tumor segmentation	2022	July	conference	MICCAI BrainLes	South Korea	Yes	No	MRI	segmentation	extends the nn-Unet as it was the winnder of the previous year. The main modification is using axial attention in the decoder of the Unet. Another change was to double the number of filters in the encoder while using the same filters in the decoder.	not available	NVIDIA RTX 3090 GPU with 24GB VRAM.	public	BraTS 2021	http://braintumorsegmentation.org/	not applicable	Dice score, Hausdorff distance,	extend the nnUNet, introduce attention in decoder to perform brain tumor segmentation	https://hub.docker.com/r/rixez/brats21nnunet
11	Jia, Qiran	Bitr-unet: a cnn-transformer combined network for mri brain tumor segmentation	2022	July	conference	MICCAi BrainLes	USA	Yes	No	MRI	segmentation	extends the TransBTS model. And use it for BRATS data. Uses two ViT instead of one ViT in TransBTS. The output of the fourth and the fth 3D downsample CNN layers go through a feature embedding of feature representation layer, transformer layers, and a feature mapping layer, and then go through the corresponding 3D upsample CNN layer.	TransBTS	trained on four NVIDIA RTX8000 GPUs for 7050 epochs with a batch size of 16. cropped from the 240 × 240 × 155 voxels to 128×128×128 voxels.	public	BraTS 2021	http://braintumorsegmentation.org/	not applicable	Dice score, Hausdorff distance,	extends the TransBTS for brain tumor segmentation	https://github.com/BruceResearch/BiTr-Unet
12	A. Hatamizadeh	UNETR: Transformers for 3D Medical Image Segmentation	2022	Feb	conference	2022 IEEE/CVF Winter Conference on Applications of Computer Vision (WACV)	USA	Yes	No	MRI	segmentation	a transformer encoder directly utilizes the embedded 3D volumes to effectively capture long-range dependencies; a skip-connected decoder combines the extracted representations at different resolutions and predicts the segmentation output. Unlike TransBTS, where CNN extracts features, and process them using a transformer after the encoder, here, the UNETR directly uses transformer to encode the in…	UNETR	trained using aNVIDIADGX-1 server. UNETR has 92.58 M parameters, smaller than TransUNet that has 96.07 M parameters. However, these are more than other models such as nnUNEt had 19.07 M parameters, CoTr had 46.51 M parameters and SETR had 86.03 M parameters. All these calculations are for 96x96x96 input and for BTCV data, not for brain MRI data.	public	Decathlon	http://medicaldecathlon.com/	not applicable	Dice score, Hausdorff distance,	reformulate the task of volumetric (3D) medical image segmentation as a sequence-to-sequence prediction problem and perform segmentation	https://monai.io/research/unetr
13	Liu, J.	Transition Net: 2D backbone to segment 3D brain tumor	2022	March	journal	Biomedical Signal Processing and Control	China	Yes	No	MRI	segmentation	a 2D SWIN Transformer backbone is combined with a 3D transition decoder. The transition head coverts 3D input to 2D which is then provided to the Swin Transformer for encoder. This is then fed to the transition decoder. The transition decoder converts the multiscale feature maps into 3D feature maps for reconstructing segmentation results.	SWIN transformer	with an NVIDIA GTX 3080.	public	BraTS 2019	https://www.med.upenn.edu/cbica/brats-2019/.	80 20 split	Dice score, Hausdorff distance,	segment 3D brain tumor images using 2D backbone.	not available
14	Sagar, A.	ViTBIS: Vision Transformer for Biomedical Image Segmentation	2021	November	conference	MICCAI DCL	India	Yes	No	MRI	segmentation	use transformer blocks in the encoder and decoder of Unet. Before transformer blokc, use multi-scale convolution to extract features and concatenate them.	not available	not available	public	BraTS 2019	https://www.med.upenn.edu/cbica/brats-2019/.	5 fold cross validation	Dice score, Hausdorff distance,	segmentation of brain tumors in MRI and multi-organ segmentation in CT	not available
15	Dhamija, T.	Semantic segmentation in medical images through transfused convolution and transformer networks	2022	April	journal	Applied Intelligence	India	No	Yes	MRI	segmentation	Transformers based encoders and UNet based encoders. Also analyzes sequential and parallel stacks of transformer-based encoder and CNN-based encoder. A CNN based decoder.	not available	GPU used was Tesla P-100.	public	TCIA	https://www.kaggle.com/datasets/mateuszbuda/lgg-mri-segmentation	70 15 15 split	Dice similarity coefficient, intersection over union, pixel accuracy	explore sequential stack and parallel stack of transformer encoder and cnn encoder for medical image segmentation	not available
16	Nalawade, Sahil	Federated Learning for Brain Tumor Segmentation Using MRI and Transformers	2022	July	conference	MICCAI BrainLes	USA	No	Yes	MRI	segmentation	use local pathway for image pathces and global pathway for full images features extraction and then cobmine the features.	not available	implement the training using federated learning over distributed data for 22 instiutions.	public+private	BraTS 2020	https://www.med.upenn.edu/cbica/brats2020/data.html	not applicable	Dice score, Hausdorff distance, Focal score, Tversky score	federated learning for brain tumor segmentation over distributed data	not available
17	Pinaya, W.H.L.	Unsupervised brain imaging 3D anomaly detection and segmentation with transformers	2022	May	journal	Medical Image Analysis	United Kingdom	Yes	Yes	MRI	segmentation, diagnosis	Use Vector Quantized VAE to learn the latent discrete representation of brain data and then use autoregressive transformer to learn a 1D sequence from the latent representation.	Autoregressive transformer	not available	public	UK Biobank data (UKB), White Matter Hyperintensities Segmenation Challenge data (WMH), BRATS 2018, Multiple Sclerosis data of University Hospital of Ljubljana (MSLUB)	https://www.ukbiobank.ac.uk https://wmh.isi.uu.nl/data/ https://www.med.upenn.edu/sbia/brats2018/data.html http://lit.fe.uni-lj.si/tools.php?lang=eng	not applicable	Dice score, AUCROC, AUCPRC, FPR	segmentation of lesions using Vector Quantized VAE followed by transformer. The probabilities obtained from the transformer are used to identify the spatial characteristics of anomalous regions	not available
18	J. Cheng	A Fully Automated Multimodal MRI-Based Multi-Task Learning for Glioma Segmentation and IDH Genotyping	2022	January	journal	IEEE Transactions on Medical Imaging	China	Yes	No	MRI	segmentation, genotyping	an encoder-decoder network. a hybrid CNN-Transformer encoder that consists of a convolutional neural network and a transformer [14] to extract the shared spatial and global information learned from a decoder for glioma segmentation and a multi-scale classifier for IDH genotyping. The transformer is introduced after the CNN features extraction. The decoder is a 3D CNN.	not available	run on two NVIDIA V100 GPUs	public	BraTS 2020	https://www.med.upenn.edu/cbica/brats2020/data.html	80 20 split	Dice score, Hausdorff distance,	a multi-task learning framework for tumor segmentation and IDH genotyping	https://github.com/miacsu/MTTU-Net
19	Huang, J.	Swin transformer for fast MRI	2022	Apr	journal	Neurocomputing	United Kingdom	No	Yes	MRI	segmentation, reconstruction	The feature extraction module (FEM) is composed of a cascade of residual Swin transformer blocks (RSTBs) and a Conv2D at the end. The total loss had three losses, pixel wise Charbonnier, fequency Charbonnier loss, and perceptual loss.	SWIN transformer	Trained on two NVIDIA RTX 3090 GPUs with 24 GB GPU memory. Tested on Intel Core i9-10980XE CPU or an NVIDIA RTX 3090 GPU. 11.40 M parametres of SwinMR, compared to 32.31 N parameters of Unet and 98.59 parameters of DAGAN.	public	Calgary-Campinas MR reconstruction dataset, BRATS 2017	https://sites.google.com/view/calgary-campinas-dataset/mr-reconstruction-challenge https://www.med.upenn.edu/sbia/brats2017/data.html	not applicable	PSNR, SSIM, FID, Both Intersection over Union (IoU), Dice scores	a novel parallel imaging coupled Swin transformer-based model for fast multichannel MRI reconstruction	https://github.com/ayanglab/SwinMR
20	Xu, X.	Brain Cancer Survival Prediction on Treatment-Na√Øve MRI using Deep Anchor Attention Learning with Vision Transformer	2022	April	conference	IEEE ISBI	USA	No	Yes	MRI	survival prediction	utilize slices from axial, coronal, and sagittal planes to extract imaging representations for each patient. Use vision transfer to capture intra-slice spatial diversity between small regions. Use a Deep Anchor Attention Learning (DAAL) algorithm to provide an efficient aggregation strategy for slice-level representations.	not available	not available	public	BraTS 2020	https://www.med.upenn.edu/cbica/brats2020/data.html	5 fold cross validation	Concordance index, hazard ratio (HR)	a deep anchor attention learning method with a vision transformer to perform survival analysis	not available
21	Li, H.	View-Disentangled Transformer for Brain Lesion Detection	2022	April	conference	IEEE ISBI	China	No	Yes	MRI	detection	brain lesion detection by using view-disentangled transformers.	not available	NVIDIA V100 GPU with 32 GB memory.	private	Cancer Hospital and Shenzhen Hospital	not available	not applicable	Sensitivity, Mean Average Precision	enhance the extraction of MRI features that can help to locate small lesions in MRI.	not available
22	Zhou, X.	ASI-DBNet: An Adaptive Sparse Interactive ResNet-Vision Transformer Dual-Branch Network for the Grading of Brain Cancer Histopathological Images	2022	July	journal	Interdisciplinary Sciences, Computational Life Sciences	China	No	Yes	pathology	grading	An adaptive sparse interaction communication module (ASIB) for ResNet and ViT blocks. It sends global information from ViT to ResNet and sends the local information from ResNet to ViT.	not available	4 GeForce RTX 2080 Ti GPUs. Training time for one epoch is 59.52 seconds, while training time for ResNet50 was 10.42 seconds.	private	University Hospital of Patras Greece	not available	60 20 20 split	Accuracy, Precision, Recall, AUC	a parallel dual-branch network of ResNet and ViT, for grading of brain cancer from pathology images	not available

## Sheet: plots
No	Posted date (Year only)	Posted Month	Publication type (journal/conference/thesis/chapter)	Venue (Confernece or journal name)	Country	3D Model (Volumetric data)	2D Model	Image modality (CT, MRI, PET, Ultrasound, histopathology, Cells)	Purpose (classification of cancer type, grading, segmentation, noise removal, prognosis, prediction)	Transformer name (if avalable). For example SWIN Transformer	Type of data source
1	2022	January	journal	Quantitative imaging in medicine and surgery	China	Yes	Yes	MRI	segmentation	SWIN transformer	public
2	2022	June	journal	Brain Sciences	China	Yes	No	MRI	segmentation	SWIN transformer	public
3	2022	June	journal	Neural Processing Letters	China	Yes	No	MRI	segmentation	SWIN transformer	public
4	2022	February	conference	ICGIP	China	Yes	No	MRI	segmentation	not available	public
5	2022	April	conference	IEEE ISBI	Vietnam	Yes	No	MRI	segmentation	Segtransvae	public
6	2021	September	conference	MICCAI	China	Yes	No	MRI	segmentation	TransBTS	public
7	2021	August	conference	IJCAI	China	Yes	Yes	MRI	segmentation	SegTran	public
8	2022	July	conference	MICCAI BrainLes	USA	Yes	No	MRI	segmentation	SWIN transformer	public
9	2022	July	conference	MICCAI BrainLes	UK	Yes	No	MRI	segmentation	TransUNet	public
10	2022	July	conference	MICCAI BrainLes	South Korea	Yes	No	MRI	segmentation	not available	public
11	2022	July	conference	MICCAi BrainLes	USA	Yes	No	MRI	segmentation	TransBTS	public
12	2022	February	conference	2022 IEEE/CVF Winter Conference on Applications of Computer Vision (WACV)	USA	Yes	No	MRI	segmentation	UNETR	public
13	2022	March	journal	Biomedical Signal Processing and Control	China	Yes	No	MRI	segmentation	SWIN transformer	public
14	2021	November	conference	MICCAI DCL	India	Yes	No	MRI	segmentation	not available	public
15	2022	April	journal	Applied Intelligence	India	No	Yes	MRI	segmentation	not available	public
16	2022	July	conference	MICCAI BrainLes	USA	No	Yes	MRI	segmentation	not available	public+private
17	2022	May	journal	Medical Image Analysis	UK	Yes	Yes	MRI	segmentation, diagnosis	Autoregressive transformer	public
18	2022	January	journal	IEEE Transactions on Medical Imaging	China	Yes	No	MRI	segmentation, genotyping	not available	public
19	2022	April	journal	Neurocomputing	UK	No	Yes	MRI	segmentation, reconstruction	SWIN transformer	public
20	2022	April	conference	IEEE ISBI	USA	No	Yes	MRI	survival prediction	not available	public
21	2022	April	conference	IEEE ISBI	China	No	Yes	MRI	detection	not available	private
22	2022	July	journal	Interdisciplinary Sciences, Computational Life Sciences	China	No	Yes	pathology	grading	not available	private
